# Supplementary material for: The ceramide [NP]/[NS] ratio in the stratum corneum is a potential marker for skin properties and epidermal differentiation
Source: BMC Dermatol. 2020 Aug 31;20:6. doi: 10.1186/s12895-020-00102-1 (PMC7461267; doi:10.1186/s12895-020-00102-1)
Supplement: Supplementary file 1 — Additional file 1: Supplemental Table 1.xls. Selected m/z values for ceramide species in the MS analysis of SC samples from healthy female facial skin. [file 12895_2020_102_MOESM1_ESM.xls]

## Sheet: Sheet2
Supplemental Table 1.		Selected m/z values for ceramide species in the MS analysis
	m/z value	Ceramide species
	570.5	NDS C32
	584.5	NDS C33	NH C32	AS C32
	598.5	NDS C34	NH C33	AS C33
	612.5	NDS C35	NH C34	AS C34
	626.5	NDS C36	NH C35	AS C35
	640.5	NDS C37	NH C36	AS C36
	654.5	NDS C38	NH C37	AS C37
	668.6	NDS C39	NH C38	AS C38
	682.6	NDS C40	NH C39	AS C39
	696.6	NDS C41	NH C40	AS C40
	710.6	NDS C42	NH C41	AS C41
	724.6	NDS C43	NH C42	AS C42
	738.6	NDS C44	NH C43	AS C43
	752.6	NDS C45	NH C44	AS C44
	766.7	NDS C46	NH C45	AS C45
	780.7	NDS C47	NH C46	AS C46
	794.7	NDS C48	NH C47	AS C47
	808.7	NDS C49	NH C48	AS C48
	822.7	NDS C50	NH C49	AS C49
	836.7	NDS C51	NH C50	AS C50
	850.7	NDS C52	NH C51	AS C51
	864.8	NDS C53	NH C52	AS C52
	878.8	NDS C54	NH C53	AS C53
	892.8		NH C54	AS C54
	602.5	AP C32
	616.5	AP C33
	630.5	AP C34
	644.5	AP C35
	658.5	AP C36
	672.6	AP C37
	686.6	AP C38
	700.6	AP C39
	714.6	AP C40
	728.6	AP C41
	742.6	AP C42
	756.6	AP C43
	770.7	AP C44
	784.7	AP C45
	798.7	AP C46
	812.7	AP C47
	826.7	AP C48
	840.7	AP C49
	854.7	AP C50
	868.8	AP C51
	882.8	AP C52
	896.8	AP C53
	910.8	AP C54
	568.5	NS C32
	582.5	NS C33
	596.5	NS C34
	610.5	NS C35
	624.5	NS C36
	638.5	NS C37
	652.5	NS C38
	666.6	NS C39
	680.6	NS C40
	694.6	NS C41
	708.6	NS C42
	722.6	NS C43
	736.6	NS C44
	750.6	NS C45
	764.7	NS C46
	778.7	NS C47
	792.7	NS C48
	806.7	NS C49
	820.7	NS C50
	834.7	NS C51
	848.7	NS C52
	862.8	NS C53
	876.8	NS C54
	586.5	NP C32	ADS C32
	600.5	NP C33	ADS C33	AH C32
	614.5	NP C34	ADS C34	AH C33
	628.5	NP C35	ADS C35	AH C34
	642.5	NP C36	ADS C36	AH C35
	656.5	NP C37	ADS C37	AH C36
	670.6	NP C38	ADS C38	AH C37
	684.6	NP C39	ADS C39	AH C38
	698.6	NP C40	ADS C40	AH C39
	712.6	NP C41	ADS C41	AH C40
	726.6	NP C42	ADS C42	AH C41
	740.6	NP C43	ADS C43	AH C42
	754.6	NP C44	ADS C44	AH C43
	768.7	NP C45	ADS C45	AH C44
	782.7	NP C46	ADS C46	AH C45
	796.7	NP C47	ADS C47	AH C46
	810.7	NP C48	ADS C48	AH C47
	824.7	NP C49	ADS C49	AH C48
	838.7	NP C50	ADS C50	AH C49
	852.7	NP C51	ADS C51	AH C50
	866.8	NP C52	ADS C52	AH C51
	880.8	NP C53	ADS C53	AH C52
	894.8	NP C54	ADS C54	AH C53
	908.8			AH C54
	1072.9	EODS C66
	1086.9	EODS C67	EOH C66
	1100.9	EODS C68	EOH C67
	1114.9	EODS C69	EOH C68
	1128.9	EODS C70	EOH C69
	1142.9	EODS C71	EOH C70
	1156.9	EODS C72	EOH C71
	1170.9		EOH C72
	1070.9	EOS C66
	1084.9	EOS C67
	1098.9	EOS C68
	1112.9	EOS C69
	1126.9	EOS C70
	1140.9	EOS C71
	1154.9	EOS C72
	1088.9		EOP C66
	1102.9		EOP C67
	1116.9		EOP C68
	1130.9		EOP C69
	1144.9		EOP C70
	1158.9		EOP C71
	1172.9		EOP C72
